# Supplementary material for: Neutralizing Ability of a Single Domain VNAR Antibody: In Vitro Neutralization of SARS-CoV-2 Variants of Concern
Source: Int J Mol Sci. 2022 Oct 14;23(20):12267. doi: 10.3390/ijms232012267 (PMC9603574; doi:10.3390/ijms232012267)
Supplement: Supplementary file 1 [file ijms-23-12267-s001.zip]

Archive with 1 entries (1 files):
- ijms-1879819-supplementary.pdf
